# Supplementary material for: Genome-wide linkage and exome analyses identify variants of HMCN1 for splenic epidermoid cyst
Source: BMC Med Genet. 2014 Oct 23;15:115. doi: 10.1186/s12881-014-0115-4 (PMC4258954; doi:10.1186/s12881-014-0115-4)
Supplement: Additional file 1: — Genetic distances and LOD scores in a data set used for linkage analysis. The file is an example data set of the ones used in linkage analysis and it includes markers, genetic distances and LOD score values. [file 12881_2014_115_MOESM1_ESM.xlsx]

## Sheet: Sheet1
MARKER	Chromosome	Genetic distance (cM)	LOD
rs2980300	1	0.868153	-4.3747
rs9442385	1	1.21654	-0.7059
rs3766180	1	1.64266	-1.0951
rs3855951	1	2.00761	-1.5137
rs626479	1	2.34997	-2.4671
rs7512269	1	2.69502	-4.5625
rs4648360	1	3.03599	-4.5379
rs2817174	1	3.395	-4.5525
rs2487681	1	3.76779	-4.5716
rs6424090	1	4.11613	-4.5586
rs17404435	1	4.48088	-4.5612
rs4654522	1	4.86084	-4.5659
rs9628650	1	5.21201	-4.573
rs4654511	1	5.56151	-4.5671
rs496925	1	5.91289	-4.5641
rs10915545	1	6.26539	-4.5627
rs164772	1	6.61862	-4.5622
rs3820250	1	7.01602	-4.5634
rs11576972	1	7.3623	-4.5666
rs7554632	1	7.7291	-4.5733
rs3128689	1	8.07203	-4.5682
rs480807	1	8.41592	-4.5736
rs7418357	1	8.82177	-4.5646
rs4845837	1	9.16203	-4.5632
rs12095646	1	9.54973	-4.5762
rs4068399	1	10.0182	-4.568
rs4908752	1	10.3932	-4.5649
rs1883606	1	10.8809	-4.5753
rs12071731	1	11.2902	-4.5636
rs4908901	1	11.6838	-4.5625
rs4908570	1	12.0261	-4.5637
rs6656160	1	12.3711	-4.5625
rs6680365	1	12.7138	-4.5679
rs845208	1	13.0614	-4.5716
rs10864304	1	13.4087	-4.5761
rs161803	1	13.7504	-4.5753
rs3850464	1	14.1329	-4.5747
rs7537982	1	14.5129	-4.5643
rs10864368	1	14.8741	-4.5529
rs6577556	1	15.2705	-4.5349
rs11121406	1	15.8747	-4.504
rs12561781	1	16.3214	-4.5039
rs935073	1	16.6691	-4.504
rs284321	1	17.1839	-4.5033
rs205474	1	17.5604	-4.5034
rs1281001	1	17.9024	-4.5041
rs12085319	1	18.2576	-4.5039
rs1194820	1	18.6115	-4.5039
rs17036458	1	18.9986	-4.5038
rs2744816	1	19.4348	-4.5037
rs2890085	1	19.843	-3.2904
rs2817613	1	20.2098	-3.025
rs2336030	1	20.5647	-3.0258
rs17367504	1	20.9107	-3.0275
rs2336384	1	21.2966	-3.0301
rs6659122	1	21.7055	-3.0318
rs10927559	1	23.2573	-3.0318
rs1610562	1	23.6066	-3.0319
rs4077841	1	24.0827	-3.0319
rs10754901	1	24.428	-3.0315
rs3817958	1	24.7963	-3.0315
rs10803476	1	25.1426	-3.0319
rs1328828	1	25.5069	-3.0315
rs10927460	1	25.8644	-3.0315
rs10927510	1	26.2538	-3.0318
rs1737360	1	26.6089	-3.0318
rs4661540	1	26.9553	-3.0297
rs1316257	1	27.2998	-3.0279
rs10927718	1	27.6685	-4.1405
rs1883426	1	28.0174	-4.14
rs16851819	1	28.3607	-4.1397
rs10737910	1	28.7009	-4.1395
rs1739834	1	29.0971	-4.1395
rs221032	1	29.4421	-4.1395
rs612727	1	29.7821	-4.1399
rs3851919	1	30.1527	-4.1407
rs11203277	1	30.8217	-4.143
rs2501810	1	31.1623	-4.1443
rs1635561	1	31.5119	-4.1442
rs1408953	1	31.8533	-4.1439
rs4920628	1	32.1964	-4.144
rs679002	1	32.5473	-4.1438
rs4920422	1	32.9103	-4.144
rs755967	1	33.3071	-4.1444
rs402642	1	33.6628	-4.1441
rs16861827	1	34.057	-4.1439
rs4920496	1	34.4023	-4.1438
rs2294656	1	34.7527	-4.1439
rs6684839	1	35.1035	-4.144
rs2743208	1	35.5228	-4.1445
rs685300	1	35.9761	-4.0764
rs6669544	1	36.4	-4.0763
rs4920545	1	36.741	-4.0764
rs1925702	1	37.3146	-4.0763
rs3929668	1	37.699	-4.0763
rs1572783	1	38.1371	-4.0763
rs2148911	1	38.4872	-4.0763
rs2213801	1	38.8299	-4.0763
rs750070	1	39.1724	-4.0769
rs3856173	1	39.5169	-4.0554
rs10218584	1	39.8753	-3.8831
rs4654947	1	40.2593	-4.0374
rs829406	1	40.6438	-4.1348
rs2744738	1	40.9842	-4.1565
rs209705	1	41.3453	-4.1616
rs10753541	1	41.7065	-4.1671
rs16827672	1	42.0488	-4.1758
rs10429877	1	42.4057	-4.1852
rs12408468	1	42.7724	-4.1955
rs571479	1	43.126	-4.2059
rs12404800	1	43.5445	-4.2399
rs12401714	1	43.8881	-4.2693
rs2105184	1	44.246	-4.2977
rs11582016	1	44.5875	-4.326
rs159523	1	44.9627	-4.3285
rs10902724	1	45.306	-4.3223
rs7521552	1	46.3904	-4.3048
rs1342086	1	46.7466	-4.3015
rs4654322	1	47.0903	-4.305
rs2452783	1	47.5397	-4.3101
rs10915270	1	47.9342	-4.3151
rs2095522	1	48.2779	-4.3197
rs12042943	1	48.6704	-4.32
rs1149062	1	49.0179	-4.3204
rs6688031	1	49.3591	-4.321
rs10915128	1	49.7282	-4.321
rs3124326	1	50.0767	-4.3208
rs1212652	1	50.4399	-4.3207
rs942144	1	50.8039	-4.3207
rs2282441	1	51.2179	-4.321
rs4317854	1	51.5758	-4.3209
rs4568876	1	51.9263	-4.3209
rs16834897	1	52.3547	-4.3212
rs1136258	1	52.7212	-4.3212
rs597066	1	53.0688	-4.3208
rs11586497	1	53.4247	-4.3206
rs16835734	1	53.7983	-4.3206
rs12062730	1	54.1466	-4.3208
rs6425863	1	54.5066	-4.3211
rs16836204	1	54.8503	-4.321
rs1065964	1	55.2322	-4.321
rs10799034	1	55.5745	-4.3209
rs6693844	1	55.9536	-4.3209
rs1333648	1	56.2955	-4.3208
rs7542179	1	56.6708	-4.3209
rs9659735	1	57.0717	-4.3208
rs4653206	1	57.4592	-4.321
rs4652931	1	57.8084	-4.321
rs218428	1	58.2228	-4.3209
rs215756	1	58.5658	-4.321
rs10796900	1	58.9242	-4.3211
rs10908350	1	59.3029	-4.3209
rs11264075	1	59.7652	-4.321
rs508992	1	60.1186	-4.3207
rs10890238	1	60.4742	-4.3204
rs998448	1	60.8176	-4.3201
rs6678251	1	61.169	-4.3198
rs16825353	1	61.5766	-4.3193
rs4491033	1	61.9241	-4.3189
rs11205665	1	62.3065	-4.3189
rs636083	1	62.6763	-4.3187
rs11206377	1	63.0407	-4.3188
rs11206897	1	63.3851	-4.3191
rs3103778	1	63.736	-4.3189
rs6700346	1	64.1176	-4.3186
rs7516571	1	64.4753	-4.3186
rs2982510	1	64.8178	-4.3188
rs4660435	1	65.207	-4.3188
rs11209104	1	65.5749	-4.2736
rs2810569	1	65.9163	-4.2648
rs784103	1	66.2677	-4.2562
rs12024669	1	66.6197	-4.2479
rs624969	1	66.9792	-4.2477
rs2842180	1	67.3352	-4.2478
rs3011217	1	67.6862	-4.2479
rs12022308	1	68.0309	-4.2474
rs17192059	1	68.3747	-4.2472
rs1768809	1	68.7167	-4.2471
rs3766231	1	69.0817	-4.2471
rs17102644	1	69.4691	-4.2472
rs11211470	1	69.9089	-4.2474
rs2406102	1	70.2664	-4.2476
rs694308	1	70.6086	-4.2477
rs11211590	1	71.0009	-4.2474
rs4927198	1	71.3445	-4.2472
rs319954	1	71.6875	-4.2471
rs3009109	1	72.0528	-4.2473
rs17106481	1	72.424	-4.2476
rs6588429	1	72.8482	-4.2474
rs480299	1	73.2608	-4.2453
rs34418279	1	73.6029	-4.2454
rs17371030	1	73.9631	-4.2451
rs4634849	1	74.3577	-4.2668
rs797896	1	74.7229	-4.2774
rs731828	1	75.0639	-4.2859
rs6694292	1	75.4397	-4.2874
rs9326028	1	75.79	-4.2515
rs4927133	1	76.1753	-4.1835
rs598130	1	76.5261	-4.1005
rs718265	1	76.871	-4.0041
rs11206534	1	77.4118	-3.2085
rs7548272	1	77.7523	-3.3524
rs1417768	1	78.1191	-3.5371
rs10493206	1	78.4726	-3.7531
rs12739002	1	78.8756	-4.0497
rs2051038	1	79.3268	-4.0502
rs1342382	1	79.6681	-4.0437
rs635833	1	80.018	-4.037
rs564575	1	80.3649	-4.0335
rs12562394	1	80.706	-4.0386
rs10889048	1	81.1501	-4.0218
rs3131725	1	81.5134	-4.0208
rs1884487	1	81.8695	-4.0262
rs1342875	1	82.2106	-4.027
rs849469	1	82.5593	-4.0286
rs12741968	1	82.9058	-4.0287
rs11207323	1	83.2656	-4.0288
rs17464532	1	83.6254	-4.0288
rs12145786	1	83.9733	-3.6947
rs751101	1	84.3417	-3.5001
rs6587860	1	84.8082	-3.3373
rs7534167	1	85.15	-3.338
rs17121175	1	85.4993	-3.339
rs17121596	1	85.9375	-3.3387
rs334717	1	86.2922	-3.3387
rs437021	1	86.6465	-3.3389
rs12567014	1	87.0363	-3.339
rs6676020	1	87.4305	-3.3388
rs11207831	1	87.7764	-3.3389
rs11207909	1	88.1246	-3.3391
rs1748195	1	88.4903	-3.3388
rs2254118	1	88.9171	-3.3387
rs12039756	1	89.2586	-3.3387
rs12021563	1	89.6147	-3.3389
rs3790861	1	89.9583	-3.3384
rs855813	1	90.3325	-3.3381
rs10489902	1	90.8826	-3.3381
rs825175	1	91.2285	-3.3382
rs10889497	1	91.5696	-3.3385
rs2025804	1	91.9145	-3.339
rs4542192	1	92.2594	-3.3389
rs563573	1	92.6042	-3.3388
rs10889612	1	92.9444	-3.3389
rs4143025	1	93.2857	-3.3385
rs3008855	1	93.6291	-3.3384
rs10789224	1	93.9731	-3.3384
rs3790567	1	94.3143	-3.3387
rs12083789	1	94.6638	-3.339
rs1276313	1	95.0165	-3.3389
rs1926289	1	95.3876	-3.3389
rs17130567	1	95.7562	-4.507
rs9436816	1	96.0979	-4.5034
rs4926373	1	96.5519	-4.4915
rs1567213	1	96.8919	-4.4847
rs11809230	1	97.2377	-4.4226
rs11581894	1	97.5894	-4.2569
rs17131360	1	97.94	-4.1283
rs10443262	1	98.2919	-4.1311
rs2421873	1	98.7102	-4.1312
rs357199	1	99.0862	-4.1311
rs11209979	1	99.4305	-4.1283
rs4650245	1	99.7852	-4.1286
rs1378278	1	100.126	-4.1843
rs598649	1	100.47	-4.2437
rs17097049	1	100.813	-4.3165
rs1498313	1	101.177	-4.412
rs1144343	1	101.527	-4.5284
rs4421636	1	101.877	-4.5303
rs12025413	1	102.219	-4.5336
rs11162211	1	102.568	-4.5385
rs199690	1	102.919	-4.5383
rs680143	1	103.26	-4.5396
rs12138788	1	103.602	-4.5354
rs7511729	1	103.958	-4.5327
rs228493	1	104.303	-4.531
rs159665	1	104.644	-4.5308
rs11163027	1	105.001	-4.532
rs12059560	1	105.367	-4.535
rs1011892	1	105.724	-4.5396
rs3862251	1	106.075	-4.5374
rs4362025	1	106.42	-4.5369
rs1408426	1	106.819	-4.5377
rs7413734	1	107.167	-4.5397
rs12065806	1	107.508	-4.5377
rs1440447	1	107.854	-4.5371
rs11163862	1	108.2	-4.5377
rs1246254	1	108.564	-4.54
rs9324136	1	108.905	-4.5378
rs12022421	1	109.268	-4.5367
rs233111	1	109.618	-4.537
rs9658584	1	109.967	-4.5387
rs861933	1	110.307	-4.5414
rs272493	1	110.659	-4.5385
rs263483	1	111	-4.5371
rs10873820	1	111.36	-4.5363
rs7517567	1	111.713	-4.526
rs3003703	1	112.059	-4.5136
rs4600023	1	112.407	-4.4986
rs9428070	1	112.769	-4.477
rs3806340	1	113.11	-4.3879
rs1048848	1	113.465	-4.4484
rs9427984	1	113.88	-4.4566
rs10754295	1	114.24	-4.4546
rs4233435	1	114.641	-4.4539
rs11581245	1	114.991	-4.4538
rs358683	1	115.333	-4.4544
rs12567930	1	115.696	-4.4564
rs11165147	1	116.043	-4.4593
SNP_A-2301450	1	116.646	-4.4581
rs2031225	1	117.003	-4.4594
rs7523682	1	117.343	-4.4587
rs1411700	1	117.684	-4.4594
rs12079330	1	118.025	-4.4589
rs4427415	1	118.374	-4.1343
rs17113507	1	118.718	-4.1333
rs1222071	1	119.061	-4.133
rs6659733	1	119.409	-4.1333
rs12410326	1	120.048	-4.1269
rs11165989	1	120.478	-4.1287
rs35080639	1	120.82	-4.1295
rs4330940	1	121.167	-4.1334
rs12023472	1	121.556	-4.1338
rs659030	1	121.904	-4.1294
rs11166473	1	122.246	-4.1271
rs1041312	1	122.599	-4.1281
rs1351839	1	122.999	-4.5391
rs2039942	1	123.357	-4.5357
rs2184823	1	123.711	-4.5351
rs6668416	1	124.052	-4.5365
rs7534118	1	124.433	-4.5278
rs17021437	1	124.804	-4.5331
rs316942	1	125.161	-4.4959
rs11184341	1	125.504	-4.4297
rs7547983	1	126.063	-4.2777
rs790613	1	126.42	-4.1761
rs6697697	1	126.796	-4.267
rs10218457	1	127.14	-4.3513
rs11185102	1	127.481	-4.4285
rs7519428	1	127.823	-4.4937
rs4517375	1	128.166	-4.542
rs7512836	1	128.566	-4.5672
rs2990877	1	128.927	-4.5682
rs12035702	1	129.409	-4.5718
rs10494041	1	129.818	-4.557
rs12061779	1	130.172	-4.5525
rs333076	1	130.512	-4.5543
rs4112315	1	130.854	-4.5597
rs17627329	1	131.198	-4.554
rs1281177	1	131.576	-4.5473
rs12569017	1	131.923	-4.5482
rs17027272	1	132.264	-4.5517
rs10494135	1	132.63	-4.5571
rs17028287	1	132.971	-4.5637
rs4421590	1	133.359	-4.569
rs10494146	1	133.7	-4.575
rs12406906	1	134.066	-4.5459
rs773432	1	134.415	-4.5284
rs10458459	1	134.765	-4.5024
rs3765598	1	135.116	-3.7035
rs148210	1	135.467	-3.4897
rs85139	1	135.82	-3.4277
rs10858046	1	136.237	-3.3823
rs12407408	1	136.579	-3.3666
rs6660550	1	136.92	-3.3634
rs1409807	1	137.265	-3.3536
rs1281542	1	137.607	-3.3483
rs12079216	1	137.952	-3.3469
rs2269975	1	138.345	-3.3415
rs17014894	1	138.691	-3.3398
rs2251406	1	139.066	-3.3408
rs10801935	1	139.415	-3.3403
rs1935833	1	139.766	-3.3388
rs17038321	1	140.126	-3.3393
rs17022710	1	140.479	-3.3373
rs11577560	1	140.932	-3.3387
rs12124527	1	141.982	-3.3383
rs3767628	1	143.769	-3.3387
rs834234	1	144.124	-3.3376
rs10888395	1	144.476	-3.339
rs11204791	1	144.888	-3.3396
rs17641780	1	145.264	-3.3394
rs3124315	1	145.609	-3.3393
rs6694145	1	145.959	-3.3386
rs16834715	1	146.339	-3.3395
rs1329097	1	146.683	-3.3397
rs7934	1	147.023	-3.3387
rs6702754	1	147.364	-3.3397
rs11264233	1	147.713	-3.3388
rs4845406	1	148.129	-3.3405
rs5005770	1	148.495	-3.3414
rs821551	1	148.85	-3.3411
rs3768280	1	149.207	-3.3386
rs10908489	1	149.592	-3.3385
rs2985714	1	149.95	-3.3331
rs6679425	1	150.305	-3.3301
rs12402294	1	150.694	-3.3295
rs4661028	1	151.068	-3.3313
rs6694875	1	151.42	-3.334
rs4445460	1	151.791	-3.2988
rs607948	1	152.138	-3.27
SNP_A-2260169	1	152.479	-2.7409
rs857684	1	152.857	-2.91
rs857854	1	153.201	-3.0756
rs11590737	1	153.591	-3.3371
rs2518562	1	153.931	-3.3373
rs862996	1	154.275	-3.339
rs4551590	1	154.758	-3.3389
rs2501348	1	155.103	-3.341
rs2840584	1	155.592	-3.342
rs1186688	1	156.003	-3.3382
rs1324740	1	156.343	-3.3373
rs3796502	1	156.705	-3.3386
rs16832364	1	157.071	-3.3422
rs7410867	1	157.412	-3.342
rs4078017	1	157.756	-3.3409
rs12022054	1	158.122	-3.3422
rs1891020	1	158.463	-3.3413
rs7514121	1	158.811	-3.3426
rs12030071	1	159.158	-3.3348
rs10800533	1	159.508	-3.3298
rs17432038	1	159.854	-3.3318
rs6691351	1	160.21	-3.3409
SNP_A-4209022	1	160.553	-3.3641
rs12140739	1	160.905	-3.3957
rs3001073	1	161.303	-3.444
rs2881310	1	161.654	-3.5084
rs11589528	1	162.023	-3.5187
rs2792252	1	162.394	-3.4904
rs6695269	1	162.848	-3.4352
rs12082443	1	163.207	-3.3416
rs3767364	1	163.616	-3.3329
rs2488912	1	164.016	-3.3295
rs10127532	1	164.371	-3.3309
rs11589386	1	164.76	-3.3281
rs2172712	1	165.211	-3.3308
rs1039588	1	165.554	-3.3341
rs4657443	1	165.897	-3.3381
rs10800164	1	166.242	-3.3382
rs7513911	1	166.59	-3.3338
rs10800238	1	166.935	-3.3333
rs2225153	1	167.406	-3.3386
rs9803659	1	167.747	-3.3403
rs6427082	1	168.192	-1.1277
rs885458	1	168.575	-1.1257
rs1737502	1	168.936	-1.1226
rs4657679	1	169.276	-1.1173
rs10918801	1	169.623	-1.1101
rs2268564	1	169.977	-1.1065
rs6427130	1	170.319	-1.0844
SNP_A-2287937	1	170.672	-1.0821
rs4656645	1	171.017	-1.0819
rs3766089	1	171.38	-1.0841
rs9332600	1	171.734	-1.0884
rs4656718	1	172.083	-1.0874
rs6657512	1	172.428	-1.0885
rs2184040	1	172.778	-1.0863
rs12021752	1	173.144	-1.0863
rs593479	1	173.489	-1.0885
rs10737555	1	173.911	-1.0871
rs12404183	1	174.255	-1.0884
rs7521480	1	174.609	-1.0852
rs704847	1	174.951	-1.0841
rs6701066	1	175.297	-1.085
rs2144708	1	175.697	-1.0886
rs724889	1	176.042	-1.0862
rs6425314	1	176.438	-1.0861
rs3766685	1	176.8	-1.0883
rs859369	1	177.146	-0.345
rs12023065	1	177.487	-0.0875
rs704829	1	177.867	0.0868
rs12145655	1	178.253	0.2099
rs12025407	1	178.624	2.4883
rs841779	1	178.975	2.488
rs869286	1	179.316	2.4879
rs2988259	1	179.671	2.4879
rs12743373	1	180.014	2.4879
rs3842829	1	180.384	2.488
rs7525828	1	180.849	2.488
rs4652565	1	181.21	2.4881
rs12408625	1	181.614	2.4879
rs10797726	1	181.973	2.4879
rs10910985	1	182.316	2.4881
rs1281294	1	182.657	2.4883
rs3856111	1	183	2.4884
rs2494452	1	183.34	2.4885
rs6698722	1	183.681	2.4886
rs12031590	1	184.045	2.4886
rs10911232	1	184.388	2.4886
rs2023600	1	184.756	2.4884
rs1926836	1	185.105	2.4883
rs7517574	1	185.483	2.4881
rs16823195	1	185.838	2.488
rs234099	1	186.179	2.4881
rs333716	1	186.52	2.4882
rs7527490	1	186.86	2.4884
rs11803944	1	187.202	2.4813
rs10752991	1	187.542	2.4741
rs10494600	1	187.921	2.464
rs16827732	1	188.263	2.455
rs6425170	1	188.614	2.4456
rs1539388	1	188.975	2.424
rs10920178	1	189.327	2.4361
rs814969	1	189.672	2.4391
rs584161	1	190.023	2.4417
rs7349065	1	190.363	2.4441
rs10801121	1	190.728	2.4513
rs6428134	1	191.085	2.4584
rs6692342	1	191.532	2.4674
rs10754055	1	191.874	2.4725
rs6703950	1	192.227	2.4776
rs6428191	1	192.579	2.4828
rs1951744	1	192.932	2.4881
rs4266861	1	193.273	2.4881
rs12128977	1	193.615	2.4883
rs395998	1	193.959	2.4883
rs942050	1	194.318	2.4884
rs1233828	1	194.666	2.4886
rs1011338	1	195.026	2.4886
rs10800620	1	195.367	2.4886
rs4915185	1	195.732	2.4886
rs10800685	1	196.075	2.4886
rs12092539	1	196.468	2.4876
rs3753955	1	196.817	2.4814
rs16847944	1	197.176	2.4754
rs12466	1	197.602	2.4683
rs1997018	1	197.945	2.4628
rs17425876	1	198.296	2.4573
rs10800779	1	198.714	2.4508
rs12034680	1	199.062	2.4455
rs903676	1	199.405	2.4405
rs10920270	1	199.807	2.4397
rs4630172	1	200.161	2.4392
rs1823696	1	200.553	2.4384
rs2696956	1	200.922	2.4379
rs705750	1	201.288	2.4387
rs4950740	1	201.629	2.4416
rs6427974	1	202	2.4449
rs1418444	1	202.346	2.4482
rs16851020	1	202.741	2.4523
rs10920606	1	203.095	2.456
rs7539189	1	204.228	2.4684
rs11240698	1	204.587	2.4718
rs2999495	1	204.928	2.4751
rs10793715	1	205.299	2.4789
rs6702383	1	205.669	2.4828
rs4950985	1	206.028	2.4857
rs7549293	1	206.401	2.4854
rs11240521	1	206.773	2.4851
rs823142	1	207.12	2.4849
rs2480403	1	208.381	2.4849
rs17012744	1	208.74	2.485
rs11583394	1	209.121	2.4851
rs2000058	1	209.462	2.4868
rs11118340	1	209.804	2.4884
rs2745945	1	210.144	2.4883
rs7533778	1	210.494	2.4884
rs12047825	1	210.837	2.4883
rs17012951	1	211.198	2.4883
rs10735502	1	211.551	2.4882
rs2807404	1	211.92	2.4882
rs17188009	1	212.285	2.4884
rs1857967	1	212.628	2.4885
rs11119308	1	213.013	2.4878
rs2357211	1	213.357	2.4874
rs656312	1	213.718	2.4869
rs17016393	1	214.064	2.4866
rs6540630	1	214.407	2.4864
rs3738202	1	214.751	2.3622
rs11119827	1	215.098	2.1856
rs3816912	1	215.439	1.8903
rs10863977	1	215.78	0.2098
rs11586518	1	216.168	0.2105
rs1391549	1	216.61	0.2084
rs2359700	1	216.956	0.2046
rs12089111	1	217.298	0.0476
rs2664687	1	217.671	-0.2847
rs17021842	1	218.024	-0.7086
rs12121403	1	218.414	-1.4443
rs1244996	1	218.842	-4.3722
rs10779632	1	219.195	-3.3074
rs11120628	1	219.56	-3.3782
rs7553966	1	219.904	-3.1457
rs17026221	1	220.254	-3.012
rs17026598	1	220.761	-2.8987
rs4240923	1	221.102	-3.0267
rs1498276	1	221.46	-3.2607
rs17681575	1	221.876	-4.467
rs2818742	1	222.22	-4.2685
rs2789571	1	222.58	-4.4748
rs6678558	1	222.922	-4.441
rs2815245	1	223.273	-4.4092
rs12136698	1	223.644	-3.9711
rs17047340	1	223.986	-3.9112
rs2796821	1	224.334	-4.0097
rs2378003	1	224.681	-4.4724
rs17049143	1	225.021	-2.5917
rs10495143	1	225.364	-1.9867
rs1578049	1	225.724	-1.8386
rs2172699	1	226.066	-1.7106
rs9431457	1	226.411	-1.5973
rs7518519	1	226.755	-3.1358
rs10779467	1	227.102	-3.4357
rs10495200	1	227.457	-3.5764
rs2430408	1	227.806	-3.7734
rs4653522	1	228.146	-4.1198
rs7524705	1	228.495	-4.1196
rs12131256	1	228.844	-4.1158
rs6686694	1	229.2	-4.1151
rs12038373	1	229.548	-4.1178
rs2377027	1	229.899	-4.1198
rs3768376	1	230.239	-4.1169
rs16846890	1	230.582	-4.1159
rs2814091	1	230.926	-4.1198
rs11589239	1	231.274	-4.1083
rs10916293	1	231.617	-4.1018
rs12097506	1	231.98	-4.102
rs10495280	1	232.324	-4.1061
rs12033236	1	232.667	-4.1095
rs16850692	1	233.088	-4.1184
rs3748006	1	233.43	-4.1138
rs200162	1	233.771	-4.1139
rs3789651	1	234.136	-4.1198
rs6673054	1	234.492	-4.1192
rs9431660	1	234.838	-4.1198
rs17802224	1	235.201	-4.119
rs701158	1	235.546	-4.118
rs2806465	1	235.929	-4.1117
rs11122415	1	236.272	-4.1206
rs10752787	1	236.688	-4.1365
rs868585	1	237.063	-4.1471
rs12758343	1	237.407	-4.1169
rs10797586	1	237.769	-4.1066
SNP_A-1879722	1	238.157	-4.1044
rs3766476	1	238.502	-4.1055
rs10489805	1	238.846	-4.11
rs4649314	1	239.19	-4.1199
rs681828	1	239.534	-4.2427
rs1948501	1	239.879	-4.5051
rs10910328	1	240.235	-4.5018
rs4110479	1	240.575	-4.4989
rs3768288	1	240.915	-4.4052
rs17578989	1	241.266	-4.384
rs613334	1	241.664	-4.4129
rs10797566	1	242.318	-4.5408
rs2244398	1	242.741	-4.5298
rs10802286	1	243.984	-4.5051
rs2774315	1	244.327	-4.5039
rs4659613	1	244.837	-4.5028
rs2025601	1	245.201	-4.5027
rs12726441	1	245.596	-4.503
rs10924786	1	245.945	-4.5034
rs895217	1	246.285	-4.5039
rs648236	1	246.628	-4.5047
rs2799428	1	246.969	-4.5059
rs1366990	1	247.319	-4.5057
rs7534947	1	247.681	-4.506
rs4659765	1	248.03	-4.5057
rs2490366	1	248.38	-4.5046
rs16835116	1	248.722	-4.5038
rs2998402	1	249.064	-4.5033
rs981302	1	249.419	-4.5023
rs2685297	1	249.77	-4.5018
rs2893607	1	250.116	-4.5015
rs2451605	1	250.457	-4.5015
rs6683967	1	250.889	-4.5021
rs1342065	1	251.231	-4.5018
rs10802698	1	251.621	-4.5021
rs10925722	1	251.979	-4.5015
rs16837493	1	252.36	-4.5011
rs1879364	1	252.702	-4.5009
SNP_A-2266855	1	253.057	-4.5011
rs16838201	1	253.414	-4.5015
rs946356	1	253.773	-4.502
rs2165872	1	254.191	-4.5013
rs1110615	1	254.557	-4.5011
rs1471351	1	254.906	-4.5014
rs12145060	1	255.325	-4.501
rs10926185	1	255.677	-4.5011
rs11799544	1	256.12	-4.5018
rs7525142	1	256.468	-4.502
rs16840459	1	256.841	-4.5021
rs6696418	1	257.272	-4.4665
rs4659581	1	257.615	-4.4998
rs2815839	1	258.02	-4.4998
rs4659598	1	258.375	-4.4998
rs3014578	1	258.725	-4.4997
rs2275163	1	259.069	-4.4709
rs6663223	1	259.432	-4.4993
rs6429314	1	259.837	-4.4669
rs6703812	1	260.179	-4.4996
rs2164422	1	260.662	-4.4661
rs4039095	1	261.087	-4.4997
rs6695046	1	261.447	-4.4914
rs10803067	1	261.787	-4.495
rs9943068	1	262.254	-4.5003
rs4658868	1	262.648	-4.2642
rs2171972	1	263.055	-4.1195
rs4658585	1	263.446	-3.9739
rs12131048	1	263.788	-3.8643
rs12037794	1	264.151	-3.5675
rs6429459	1	264.583	-4.1291
rs3123706	1	264.991	-4.496
rs3003303	1	265.418	-4.4964
rs7514106	1	265.795	-4.4965
rs4658649	1	266.311	-4.1596
rs10128061	1	266.775	-4.0805
rs9725312	1	267.118	-4.041
rs4658434	1	267.614	-4.0064
rs4658690	1	267.995	-3.999
rs945951	1	268.394	-4.0232
rs7538031	1	268.783	-4.0548
rs9428641	1	269.14	-4.1071
rs1472051	1	269.491	-4.1809
rs12096757	1	269.852	-4.2409
rs7537586	1	270.193	-4.3028
rs6660625	1	270.549	-4.3501
rs7539358	1	270.895	-4.3993
rs6678204	1	271.271	-4.4992
rs6663956	1	271.627	-4.4678
rs4926443	1	271.972	-4.4447
rs4971282	1	272.317	-4.4317
rs9793102	1	272.67	-4.42
rs1954187	1	273.039	-4.4152
rs10925076	1	273.388	-4.425
rs880143	1	273.729	-4.4469
rs11204533	1	274.074	-4.5002
rs6658141	1	274.419	-3.7122
rs6587439	1	274.777	-3.5926
rs7418152	1	275.138	-3.4485
rs2892355	1	275.75	-3.0023
rs4926509	1	276.097	-2.8294
rs4522651	2	0.22858	-2.2355
rs300803	2	0.869845	-2.7156
rs300710	2	1.23161	-3.3027
rs373323	2	1.57221	-3.3137
rs1474053	2	1.96265	-3.331
rs4854318	2	2.38536	-3.3406
rs4854373	2	2.72631	-3.422
rs6548170	2	3.07122	-3.5217
rs7568265	2	3.41324	-3.6552
rs7584264	2	3.79743	-3.8691
rs6728613	2	4.16796	-4.3099
rs1643413	2	4.51728	-4.3149
rs10201099	2	4.87372	-4.3085
rs2063549	2	5.22974	-4.3335
rs4853796	2	5.57669	-4.3624
rs896222	2	5.92295	-4.3964
rs823183	2	6.27676	-4.4349
rs17490371	2	6.63042	-4.4714
rs6750358	2	6.98107	-4.5695
rs7563810	2	7.35542	-4.5695
rs6548164	2	7.70657	-4.5658
rs1864480	2	8.09954	-4.5639
rs357975	2	8.45646	-4.564
rs4850005	2	8.82798	-4.566
rs7420856	2	9.17535	-4.5695
rs17018897	2	9.6147	-4.5663
rs1840194	2	9.96008	-4.5664
rs10495505	2	10.342	-4.5693
rs17567196	2	10.6933	-4.5676
rs11679931	2	11.0349	-4.5692
rs4552162	2	11.5352	-4.5591
rs9287678	2	11.8992	-4.5553
rs955146	2	12.2496	-3.65
rs34440296	2	12.6348	-3.7515
rs4371338	2	13.0354	-4.155
rs2564010	2	13.3795	-4.1812
rs941009	2	13.7282	-4.1583
rs6738047	2	14.0841	-4.2516
rs7563021	2	14.4299	-4.3092
rs1462061	2	14.7917	-4.2848
rs7587486	2	15.1729	-4.2626
rs4669100	2	15.7358	-4.279
rs10929456	2	16.0888	-4.2812
rs388038	2	16.5088	-4.2829
rs16865927	2	16.879	-4.2891
rs6745122	2	17.2193	-4.2996
rs6741456	2	17.5697	-4.288
rs6756247	2	17.9605	-4.2675
rs10495557	2	18.3215	-4.2639
rs2130863	2	18.7183	-4.2366
rs772438	2	19.0586	-4.2378
rs798418	2	19.41	-4.2421
rs6755961	2	19.8078	-4.2507
rs181130	2	20.1984	-4.3497
rs11677028	2	20.5678	-4.425
rs2562011	2	20.9082	-4.4843
rs6761309	2	21.2653	-4.5725
rs1875810	2	21.6315	-4.5264
rs345905	2	21.997	-4.4876
rs7572345	2	22.3831	-4.4628
rs9789497	2	22.7233	-4.451
rs11676923	2	23.0816	-4.4434
rs13417081	2	24.2721	-4.414
rs4668632	2	24.6326	-4.4122
rs1123269	2	24.9964	-4.413
rs17363477	2	25.3629	-4.4143
rs4669492	2	25.7046	-4.411
rs12622986	2	26.0997	-4.405
rs6432078	2	26.4552	-4.4058
rs12477018	2	26.8128	-4.4119
rs1641133	2	27.1642	-4.4269
rs4614910	2	27.5465	-4.454
rs1734370	2	27.9003	-4.4952
rs4668703	2	28.2697	-4.5615
rs8996	2	28.6733	-4.4336
rs6736194	2	29.0283	-4.3889
rs16857588	2	29.3912	-4.3706
rs4358094	2	29.7659	-4.3556
rs2358042	2	30.2708	-4.3471
rs4027132	2	30.6227	-4.3461
rs12692452	2	30.9793	-4.3393
rs1821897	2	31.3197	-4.3348
rs16858543	2	31.6601	-4.3333
rs7590007	2	32.0016	-4.3314
rs16799	2	32.3488	-4.3291
rs11684315	2	32.7279	-4.3306
rs7581972	2	33.1168	-4.3287
rs996158	2	33.4583	-4.3298
rs11693722	2	33.8301	-4.33
rs6752124	2	34.185	-4.3287
rs16861615	2	34.5252	-4.3276
rs715196	2	34.8667	-4.3231
rs10192667	2	35.2138	-4.3164
rs10185835	2	35.5582	-4.3163
rs4668926	2	35.8996	-4.3082
rs12617832	2	36.2508	-4.2912
rs6751458	2	36.5914	-4.2701
rs1028115	2	36.9773	-4.2492
rs11680347	2	37.3227	-4.2086
rs809538	2	37.6671	-4.1585
rs4832478	2	38.0139	-2.8672
rs10172455	2	38.3689	-3.0612
rs16983540	2	38.7991	-3.3882
rs12623114	2	39.1833	-3.4502
rs10179929	2	39.5386	-3.5161
rs2345092	2	39.8838	-3.59
rs1993163	2	40.2558	-3.6783
rs1400449	2	40.6145	-3.7652
rs6760491	2	40.966	-3.8649
rs4240226	2	41.3124	-3.9797
rs4666486	2	41.658	-4.1236
rs1453202	2	41.9981	-4.3257
rs12614891	2	42.3504	-4.3329
rs2045779	2	42.7928	-4.3478
rs1466418	2	43.1438	-4.3477
rs4666298	2	43.5343	-4.356
rs12477228	2	43.8775	-4.3601
rs12467020	2	44.2223	-4.3731
rs1344063	2	44.5718	-4.3891
rs1397400	2	44.9448	-4.414
rs1991126	2	45.3023	-4.4464
rs17043470	2	45.8655	-4.5129
rs4146015	2	46.207	-4.396
rs11687055	2	46.5514	-4.3622
rs1348865	2	46.9433	-4.3463
rs1438131	2	47.3433	-4.3407
rs6742202	2	47.6884	-4.3427
rs10865350	2	48.0522	-4.3383
rs6747116	2	48.4648	-4.3337
rs4665809	2	48.838	-4.3302
rs6727974	2	49.2002	-4.3314
rs1011108	2	49.5675	-4.3376
rs2289017	2	49.9242	-4.3444
rs2278593	2	50.3041	-4.3431
rs11679638	2	50.6592	-4.3467
rs13426140	2	51.0049	-4.3471
rs1406235	2	51.3476	-4.3478
rs4366859	2	51.6944	-4.3501
rs10208167	2	52.0583	-4.3538
rs2541180	2	52.4104	-4.3586
rs6722514	2	52.7624	-4.3607
rs1447523	2	53.1026	-4.3637
rs11691511	2	53.5191	-4.3627
rs829618	2	53.863	-4.3636
rs17010098	2	54.2099	-4.3679
rs17010500	2	54.5663	-4.3712
rs17010764	2	54.9264	-4.3758
rs207412	2	55.2671	-4.3855
rs2365555	2	55.6289	-4.4353
rs6745339	2	55.9719	-4.4848
rs1453842	2	56.327	-4.5447
rs6746494	2	56.6671	-4.5445
rs1550992	2	57.0083	-4.5445
rs4410270	2	57.4172	-4.5448
rs4670074	2	57.7749	-4.545
rs10495824	2	58.2494	-4.4088
rs399420	2	58.5972	-4.3541
rs6715113	2	59.0327	-4.3186
rs11681520	2	59.3954	-4.3119
rs13002462	2	59.7396	-4.3236
rs3821157	2	60.0977	-4.379
rs10189344	2	60.4423	-4.4398
rs9784151	2	60.7848	-4.5107
rs4670605	2	61.1286	-4.5107
rs2247935	2	61.4936	-4.5108
rs12712534	2	61.8403	-4.5104
rs2373297	2	62.3283	-4.5104
rs17489442	2	62.6724	-4.5107
rs12052655	2	63.0174	-4.5107
rs17022251	2	63.3616	-4.5101
rs12996029	2	63.7106	-4.5098
rs6758330	2	64.0631	-4.5097
rs1005425	2	64.4725	-4.5101
rs985060	2	64.8136	-4.5108
rs17026155	2	65.1541	-4.5107
rs17027254	2	65.4954	-4.5232
rs4638842	2	65.84	-4.5357
rs1806627	2	66.1839	-4.5496
rs11900678	2	66.5355	-4.5589
rs1979754	2	66.8797	-4.5577
rs11888901	2	67.2468	-4.5529
rs4953715	2	67.5871	-4.5514
rs6732337	2	67.9559	-4.5531
rs12477432	2	68.3082	-4.5537
rs4953029	2	68.7008	-4.5556
rs7564640	2	69.0496	-4.5561
rs1067344	2	69.3978	-4.5595
rs6721746	2	69.7954	-4.5647
rs17032940	2	70.1359	-4.4537
rs12473388	2	70.48	-4.3815
rs7599740	2	70.8462	-4.2929
rs637889	2	71.1881	-4.2419
rs4953262	2	71.5784	-4.2142
rs13003856	2	71.9228	-4.1547
rs17034719	2	72.3127	-4.1104
rs4952819	2	72.6546	-4.1044
rs7584870	2	72.995	-4.0512
rs10153674	2	73.3393	-3.6915
rs10182660	2	73.6883	-3.4846
rs6545022	2	74.101	-3.2843
rs35284764	2	74.4482	-4.1538
rs2284674	2	74.7888	-4.5067
rs698840	2	75.139	-4.5028
rs12466419	2	75.4816	-4.5019
rs1915239	2	75.8225	-4.502
rs4971689	2	76.1749	-4.5037
rs6727517	2	76.5154	-4.507
rs6708818	2	76.8656	-4.507
rs1991152	2	77.208	-4.5055
rs11681279	2	77.5484	-4.5069
rs17578196	2	77.8891	-4.5055
rs11125529	2	78.2315	-4.5069
rs354236	2	78.5742	-4.5056
rs11125555	2	78.9269	-4.507
rs12993624	2	79.2737	-4.5069
rs17279203	2	79.6145	-4.5055
rs4671281	2	79.9767	-4.5071
rs17048414	2	80.3208	-4.5071
rs12052504	2	80.6616	-4.5068
rs17048908	2	81.0052	-4.5029
rs2953442	2	81.3591	-4.4995
rs12996396	2	81.7002	-4.4994
rs741203	2	82.0479	-4.4992
rs13018470	2	82.4222	-4.5028
rs887930	2	82.779	-4.507
rs359250	2	83.2421	-4.507
rs13415061	2	83.5917	-4.5049
rs10177730	2	83.9346	-4.5042
rs4563212	2	84.3286	-4.5015
rs6545961	2	84.6686	-4.5023
rs4671587	2	85.0158	-4.4975
rs9309362	2	85.3898	-4.4939
rs847812	2	85.7695	-4.4939
rs4671636	2	86.1889	-4.4929
rs12470270	2	86.5658	-4.4957
rs4671658	2	86.9059	-4.4968
rs840961	2	87.2487	-4.5007
rs1345351	2	87.6228	-4.5014
rs6758500	2	87.9644	-4.5036
rs17032119	2	88.4341	-4.4984
rs11897119	2	88.8468	-4.4961
rs4671761	2	89.1979	-4.4948
rs10496144	2	89.5467	-4.4961
rs661435	2	89.924	-4.4984
rs4362542	2	90.3453	-4.503
rs13014491	2	90.694	-4.5
rs997405	2	91.0962	-4.4958
rs2120335	2	91.4364	-4.4954
rs4854491	2	91.7779	-4.4981
rs4854547	2	92.1196	-4.5032
rs17036775	2	92.4602	-4.5011
rs12713689	2	92.8104	-4.5016
rs1523300	2	93.1855	-4.503
rs17006088	2	93.5814	-4.1105
rs2863804	2	93.9629	-4.4813
rs2058552	2	94.3779	-4.4758
rs357752	2	94.8391	-4.468
rs11126328	2	95.2146	-4.4647
rs4852259	2	95.6972	-4.4651
rs2303604	2	96.0971	-4.4649
rs6731357	2	96.4556	-4.4665
rs7593084	2	96.9803	-4.443
rs1474298	2	97.3418	-4.4433
rs6706409	2	97.6882	-4.4685
rs13017182	2	98.0655	-4.4817
rs2462124	2	98.419	-4.504
rs702462	2	98.7994	-4.504
rs997564	2	99.1877	-4.4523
rs4852340	2	99.5289	-4.4309
rs13012537	2	99.8931	-4.4442
rs7604227	2	100.24	-4.4856
rs6751526	2	100.581	-4.5453
rs17012607	2	100.955	-4.5418
rs10520166	2	101.313	-4.5244
rs290042	2	101.653	-4.514
rs4268948	2	102.001	-4.5211
rs6547193	2	102.351	-4.5287
rs1915769	2	102.693	-4.5394
rs1448214	2	103.112	-4.5116
rs10165209	2	103.456	-4.5096
rs4852493	2	103.798	-4.506
rs6547294	2	104.277	-4.5
rs961408	2	104.68	-4.4938
rs9677627	2	105.093	-4.5099
rs13407218	2	105.433	-4.54
rs7349292	2	105.774	-4.5403
rs4852621	2	106.114	-4.5373
rs9309591	2	106.454	-4.541
rs1896484	2	106.82	-4.5341
rs17022960	2	107.327	-4.5037
rs10496298	2	107.716	-4.4605
rs17025763	2	108.063	-4.4483
rs6728374	2	108.404	-4.4566
rs10205484	2	108.747	-4.4466
rs1135604	2	109.09	-4.428
rs2043675	2	109.432	-4.454
rs1437743	2	109.775	-4.3702
rs4553826	2	110.117	-3.3272
rs1005834	2	110.497	-3.0643
rs6547739	2	111.137	-2.7619
rs4972176	2	111.48	-2.7208
rs1258412	2	111.893	-2.8016
rs7605623	2	112.634	-2.9111
rs2309316	2	112.998	-2.989
rs17031905	2	113.382	-3.1224
rs4851165	2	113.728	-3.3491
rs3792146	2	114.083	-4.2315
rs11685341	2	114.45	-3.6947
rs7578708	2	114.804	-3.3761
rs2871392	2	115.155	-3.4333
rs7355302	2	115.504	-3.5274
rs13029804	2	115.844	-3.7088
rs10171438	2	116.185	-4.1408
rs2732860	2	116.538	-4.0823
rs12373847	2	116.894	-4.0703
rs264938	2	117.339	-4.0655
rs7588406	2	117.687	-4.0599
rs2083351	2	118.048	-4.0751
rs1978649	2	118.389	-4.0822
rs12712206	2	118.73	-4.0866
rs4851854	2	119.079	-4.0983
rs17279736	2	119.43	-3.2811
rs10221759	2	119.806	-3.0281
rs17033540	2	120.175	-2.9828
rs6542714	2	120.549	-2.9565
rs2138477	2	120.891	-2.9576
rs1346328	2	121.261	-2.9703
rs2129143	2	121.602	-2.9838
rs17035982	2	122.002	-3.028
rs749810	2	122.343	-2.9921
rs17842650	2	122.797	-2.9765
rs11900983	2	123.148	-3.0283
rs4849203	2	123.502	-3.0207
rs6750599	2	123.863	-3.0283
rs4848138	2	124.512	-1.2922
rs10207820	2	124.852	-1.1088
rs13032029	2	125.202	-0.9789
rs11123202	2	125.816	-0.8265
rs276821	2	126.162	-0.7695
rs10185055	2	126.502	-0.7695
rs1430090	2	126.92	-0.7695
rs9308710	2	127.261	-0.7676
rs17045259	2	127.602	-0.7676
rs1442772	2	127.948	-0.7695
rs6751799	2	128.292	-0.7676
rs2198372	2	128.635	-0.7675
rs1517531	2	128.984	-0.7695
rs4608534	2	129.324	-0.7694
rs4366914	2	129.668	-0.7661
rs13410508	2	130.016	-0.7648
rs2140779	2	130.449	-0.765
rs11122803	2	130.897	-0.7688
rs11122806	2	131.264	-0.768
rs707484	2	131.622	-0.7697
rs2871873	2	132.044	-0.7695
rs280192	2	132.443	-0.7694
rs13427814	2	132.797	-0.7689
rs17006292	2	133.137	-0.7678
rs6541775	2	133.493	-0.7688
rs10496574	2	133.835	-0.769
rs11693188	2	134.21	-0.7684
rs4848739	2	134.556	-0.7694
rs1432311	2	134.91	-0.7695
SNP_A-2203318	2	135.251	-0.7684
rs7560012	2	135.619	-0.7694
rs12105596	2	135.964	-0.7558
rs2920059	2	136.336	-0.7436
rs10166480	2	136.679	-0.7336
rs10167742	2	137.029	-0.7256
rs10200381	2	137.37	-0.7197
rs4444536	2	137.712	-0.7158
rs1455624	2	138.097	-0.7135
rs10496655	2	138.463	-0.7135
rs11674761	2	138.82	-0.7154
rs13008888	2	139.184	-0.7196
rs4663054	2	139.532	-0.7259
rs754107	2	139.873	-0.7342
rs6430937	2	140.215	-0.7431
rs777437	2	140.587	-0.7552
rs2461464	2	140.947	-0.7694
rs12986656	2	141.31	-0.7674
rs13386062	2	141.656	-0.7675
rs2251354	2	142	-0.7695
rs17049328	2	142.344	-0.7695
rs1859062	2	142.687	-0.7684
rs6719989	2	143.068	-0.763
rs949727	2	143.447	-0.7621
rs272110	2	143.933	-0.7766
rs10928539	2	144.299	-0.8001
rs7565546	2	144.701	-0.8354
SNP_A-1824777	2	145.043	-0.8695
rs17394868	2	145.567	-0.9346
rs13033438	2	145.917	-0.9904
rs13432172	2	146.261	-1.0572
rs2195839	2	146.608	-1.1402
rs1901428	2	147.016	-1.2622
rs7599541	2	147.402	-1.4218
rs1485854	2	147.747	-1.6321
rs16830149	2	148.103	-2.0817
rs3791293	2	148.489	-2.0865
rs16831108	2	148.83	-1.47
rs16831751	2	149.201	-1.5231
rs10180515	2	149.546	-1.5712
rs11889431	2	149.887	-1.6751
rs6747559	2	150.233	-1.8053
rs1551492	2	150.574	-1.9353
rs6430789	2	150.922	-2.0568
rs12691961	2	151.268	-2.0559
rs4954764	2	151.609	-2.0587
rs7575605	2	151.957	-2.0663
rs964038	2	152.297	-2.0598
rs1564933	2	152.649	-2.0658
rs12467730	2	152.992	-2.008
rs4954910	2	153.333	-1.9965
rs12613802	2	153.674	-1.9949
rs7606471	2	154.022	-2.0043
rs16848445	2	154.364	-2.0242
rs2278587	2	154.713	-2.0645
rs6728893	2	155.053	-2.058
rs11694505	2	155.401	-2.055
rs12469850	2	155.751	-3.7608
rs6748240	2	156.125	-3.5917
rs2381683	2	156.475	-3.5008
rs16825218	2	156.819	-3.4399
rs13033043	2	157.193	-4.1384
rs6430148	2	157.544	-4.1322
rs10197459	2	157.892	-4.1298
rs17693310	2	158.261	-4.1283
rs12613727	2	158.647	-4.1311
rs10497040	2	159.012	-3.8908
rs17347194	2	159.39	-3.8462
rs6434829	2	159.787	-3.7637
rs1724855	2	160.146	-3.7503
rs11903537	2	160.488	-3.3957
rs991000	2	160.843	-3.1749
rs1519768	2	161.184	-3.1204
SNP_A-4279075	2	161.528	-3.148
rs16830400	2	161.872	-3.2157
rs16831043	2	162.215	-3.3605
rs4664635	2	162.563	-3.3622
rs10189720	2	162.907	-3.3585
rs16836176	2	163.305	-3.3544
rs16836609	2	163.649	-3.3331
rs10497139	2	164.002	-3.3261
rs3106672	2	164.354	-3.3238
rs4519467	2	164.922	-3.3342
rs17223305	2	165.266	-3.3377
rs11885399	2	165.614	-3.3454
rs6436555	2	165.956	-3.362
rs4151142	2	166.324	-2.608
rs7595478	2	166.667	-2.3514
rs11895535	2	167.021	-2.1885
rs6741497	2	167.379	-2.0735
rs3755433	2	167.723	-2.0682
rs1896270	2	168.064	-2.0669
rs4128556	2	168.572	-2.0499
rs3769957	2	168.929	-2.0432
rs16846391	2	169.272	-2.0339
rs10210624	2	169.665	-2.028
rs12471596	2	170.175	-2.0274
rs3213904	2	170.518	-2.0254
rs10930170	2	170.87	-2.0271
rs16851478	2	171.21	-2.0324
rs7560203	2	171.573	-2.0369
rs16853313	2	171.924	-2.0437
rs988842	2	172.308	-2.0558
rs836708	2	172.654	-2.0655
rs1356374	2	173.023	-2.0644
rs2044958	2	173.369	-2.0674
rs1869372	2	173.734	-2.0623
rs546146	2	174.082	-2.0614
rs3815574	2	174.453	-2.0584
rs3770636	2	174.802	-2.0596
rs2276611	2	175.149	-2.0646
rs3769769	2	175.492	-2.0642
rs12465205	2	175.84	-2.0628
rs6751474	2	176.196	-2.0635
rs4668272	2	176.67	-2.0662
rs6734646	2	177.015	-2.0676
rs6746374	2	177.362	-2.0655
rs17218608	2	177.703	-2.0611
rs12692973	2	178.086	-2.0607
rs17581610	2	178.439	-2.0605
rs4433964	2	178.787	-2.0621
rs1075638	2	179.236	-2.0555
rs2194715	2	179.577	-2.0488
rs17302977	2	179.947	-2.0403
rs11902112	2	180.293	-2.0362
rs515309	2	180.645	-2.0357
rs11692195	2	180.993	-2.039
rs16862364	2	181.337	-2.0398
rs6433473	2	181.693	-2.0445
rs12991491	2	182.05	-2.0499
rs7574075	2	182.422	-1.834
rs1020410	2	182.768	-1.7052
rs10803896	2	183.115	-1.6061
rs6718863	2	183.474	-1.5275
rs1036998	2	183.814	-1.4689
rs13004955	2	184.192	-1.4164
rs2695735	2	184.535	-1.377
rs993598	2	184.883	-1.6568
rs2742345	2	185.223	-2.074
rs6756318	2	185.569	-2.0691
rs4894144	2	185.91	-2.1683
rs1590071	2	186.251	-2.3209
rs1371619	2	186.599	-2.5633
rs10497581	2	186.984	-3.341
rs7608942	2	187.398	-3.3053
rs2623422	2	187.739	-3.2836
rs2696115	2	188.079	-3.273
rs2675082	2	188.48	-3.2708
rs1992179	2	188.847	-3.2769
SNP_A-2286001	2	189.188	-3.3038
rs10174939	2	189.529	-3.3337
rs1356873	2	189.878	-3.3406
rs7426072	2	190.221	-3.3406
rs9917356	2	190.577	-3.3406
rs12693581	2	190.925	-3.3356
rs6434429	2	191.283	-3.3395
rs1031508	2	191.627	-3.335
rs6748674	2	191.99	-3.332
rs4383276	2	192.376	-3.3337
rs4349283	2	192.717	-3.3407
rs4389282	2	193.096	-3.3406
rs2356967	2	193.502	-3.3296
rs1872370	2	193.981	-3.3215
rs11886140	2	194.357	-3.3225
rs16828493	2	194.699	-3.3343
rs16839316	2	195.079	-3.3398
rs16842044	2	195.424	-3.3491
rs4850676	2	195.799	-3.3499
rs16855046	2	196.16	-3.357
rs758064	2	196.501	-3.3607
rs10804083	2	196.848	-3.5034
rs17826270	2	197.256	-3.7065
rs1947530	2	197.634	-3.9246
rs1534599	2	197.992	-4.1384
rs868810	2	198.335	-4.14
rs2037815	2	198.79	-4.1423
rs6711866	2	199.131	-4.166
rs7595229	2	199.58	-4.1967
rs6435143	2	200.005	-4.2279
rs10755019	2	200.372	-4.257
rs10174652	2	200.716	-4.2857
rs6435221	2	201.068	-4.3173
rs4675453	2	201.42	-4.3173
rs10490268	2	201.767	-4.3172
rs16836655	2	202.107	-4.3173
rs4675490	2	202.458	-4.3176
rs1207441	2	202.8	-4.3171
rs12694027	2	203.143	-4.3169
rs867851	2	203.56	-4.3169
rs6718656	2	203.92	-4.3171
rs2359681	2	204.287	-4.3175
rs1468981	2	204.651	-4.317
rs6708488	2	204.991	-4.3168
rs12623816	2	205.353	-4.316
rs10176943	2	205.799	-4.3154
rs17677155	2	206.141	-4.315
rs2098279	2	206.586	-4.3148
rs3213785	2	206.954	-4.3148
rs10497942	2	207.299	-4.3151
rs6435629	2	207.64	-4.3155
rs16846873	2	207.992	-4.316
rs12473715	2	208.34	-4.3167
rs1283312	2	208.683	-4.3176
rs11678768	2	209.037	-4.3175
rs4672669	2	209.391	-4.3175
rs10932481	2	209.864	-4.3175
rs10165804	2	210.256	-4.3174
rs17766460	2	210.609	-4.3172
rs10932540	2	210.95	-4.3171
rs13026390	2	211.31	-4.3171
rs4610054	2	211.82	-4.3176
SNP_A-4208680	2	212.169	-4.3175
rs4672777	2	212.542	-4.3175
rs4672783	2	212.886	-4.3173
rs6731440	2	213.232	-4.3173
rs3770542	2	213.574	-4.3174
SNP_A-2040320	2	213.937	-4.3176
rs6738427	2	214.277	-4.3175
rs1179707	2	214.618	-4.3175
rs2372963	2	215.562	-4.3171
rs4672834	2	215.909	-4.3167
rs4674214	2	216.326	-4.3165
rs10174633	2	216.668	-4.306
rs6713639	2	217.024	-4.3016
rs6436047	2	217.364	-3.836
rs833083	2	217.718	-3.688
rs2303566	2	218.061	-3.8254
rs10932793	2	218.587	-4.5702
rs6723299	2	218.941	-4.567
rs748515	2	219.301	-4.5654
rs12694472	2	219.877	-4.5625
rs4538189	2	220.243	-4.5638
rs12618287	2	220.585	-4.5532
rs7597472	2	220.928	-4.5411
rs1466241	2	221.274	-4.5326
rs10498079	2	221.622	-4.1916
rs1796433	2	221.976	-3.7954
rs10211178	2	222.319	-4.0569
rs17398519	2	222.669	-4.1151
rs8179719	2	223.021	-4.1838
rs4672995	2	223.458	-4.3006
rs1368063	2	223.808	-4.4288
rs1430221	2	224.153	-4.5702
rs1519483	2	224.526	-4.5673
rs4085398	2	224.894	-4.5665
rs10166668	2	225.237	-4.5681
rs13388047	2	225.583	-4.5701
rs6723664	2	225.936	-4.5693
rs1550423	2	226.276	-4.5693
rs6727711	2	226.62	-4.5701
rs16865013	2	226.991	-4.5688
rs7584056	2	227.331	-4.5682
rs6741742	2	227.674	-4.568
rs10199780	2	228.023	-4.5685
rs7566475	2	228.364	-4.5673
rs4674981	2	228.707	-4.0583
rs10498192	2	229.051	-3.7735
rs2894604	2	229.411	-3.4603
rs7558386	2	229.754	-3.2171
rs16822770	2	230.117	-3.0065
rs1949807	2	230.51	-3.1773
rs7594606	2	230.865	-3.2747
rs10179572	2	231.217	-3.3259
SNP_A-1967243	2	231.633	-3.3512
rs6750111	2	232.001	-3.374
rs10211055	2	232.354	-3.3768
rs12052730	2	232.734	-3.3826
rs12694787	2	233.105	-3.3884
rs9631013	2	233.608	-3.3592
rs6756721	2	233.957	-2.9983
rs6712621	2	234.298	-2.6157
rs7570424	2	234.652	-2.4093
rs10490186	2	235.003	-2.2731
rs3796072	2	235.347	-2.2825
rs6759053	2	235.766	-2.2991
rs4973311	2	236.136	-2.3305
rs890669	2	236.539	-2.3772
rs6436970	2	236.909	-2.4529
rs3906759	2	237.267	-2.6939
rs16827801	2	237.714	-4.5063
rs3806546	2	238.062	-4.4866
rs4973451	2	238.425	-4.4772
rs3100608	2	238.778	-4.4738
rs2741302	2	239.123	-4.4786
rs6752086	2	239.484	-4.5055
rs1973675	2	239.838	-4.4945
rs10933424	2	240.179	-4.4938
rs10210302	2	240.824	-4.5055
rs7583771	2	241.194	-4.5063
rs1817154	2	241.539	-4.4879
rs11563069	2	241.908	-4.486
rs7595960	2	242.257	-4.5061
rs250938	2	242.64	-4.4531
rs4663116	2	242.993	-4.4105
rs4663134	2	243.403	-4.5015
rs7578885	2	243.744	-4.4736
rs4663469	2	244.093	-4.5045
rs12052321	2	244.434	-4.4479
rs10175573	2	244.804	-4.4475
rs4277473	2	245.15	-4.5045
rs10929104	2	245.498	-4.3477
rs2043193	2	245.838	-4.2666
rs13428584	2	246.202	-4.2267
rs10929132	2	246.595	-4.2192
rs13021173	2	247.019	-4.2561
rs4663207	2	247.413	-4.3456
rs2696394	2	247.762	-4.5045
rs6760010	2	248.275	-4.4239
rs4414633	2	248.629	-4.437
rs10929194	2	248.97	-4.5045
rs11683554	2	249.31	-4.5045
rs10929217	2	249.715	-4.5028
rs6720773	2	250.056	-4.45
rs7595979	2	250.423	-4.4465
rs6746529	2	250.777	-4.5016
rs3754726	2	251.129	-4.4691
rs1198825	2	251.574	-4.4999
rs708078	2	252.078	-4.5003
rs1374387	2	252.43	-4.5044
rs4663304	2	252.814	-4.415
rs515342	2	253.159	-4.3962
rs12619578	2	253.543	-4.4347
rs4663957	2	253.944	-4.2887
rs7602841	2	254.403	-4.2855
rs2100172	2	254.757	-4.3239
rs3791597	2	255.14	-4.4251
rs6757498	2	255.708	-4.4357
rs6543550	2	256.051	-4.3983
rs920247	2	256.4	-4.4111
rs11124235	2	256.747	-4.4805
rs4854067	2	257.119	-4.5044
rs10755055	2	257.586	-4.3592
rs1908625	2	257.929	-4.3233
rs10178014	2	258.331	-4.3342
rs10198074	2	258.702	-4.3174
rs4676399	2	259.058	-4.484
rs4676366	2	259.416	-4.4924
rs4675842	2	259.766	-4.4991
rs10188678	2	260.133	-4.4963
rs3755326	2	260.496	-4.4683
rs6724088	2	260.896	-4.5053
rs13001905	2	261.24	-4.4992
rs6733823	2	261.777	-4.4959
rs12623542	2	262.329	-4.4975
rs1400174	3	0.238907	-0.6604
rs4684741	3	0.707595	-0.8565
rs17264828	3	1.09157	-1.1069
rs2570020	3	1.43639	-1.6314
rs4596136	3	1.77932	-1.5822
rs1357616	3	2.13624	-1.6759
rs3772345	3	2.48177	-2.0631
rs7645887	3	2.8285	-0.1169
rs199158	3	3.22153	0.0698
rs6771147	3	3.59005	0.1317
rs433008	3	3.93797	0.144
rs4597690	3	4.28197	0.1514
rs6442701	3	4.64276	0.1571
rs9826130	3	4.98315	0.162
rs4685485	3	5.33673	0.1643
rs11923606	3	5.70555	0.1651
rs13068877	3	6.04618	0.1657
rs7645216	3	6.38657	0.166
rs4685553	3	6.7533	0.1679
rs4128731	3	7.51647	-1.1299
rs9842399	3	7.91924	-1.1301
rs163562	3	8.80913	-1.1351
rs2290610	3	9.19917	-1.1393
rs1705805	3	9.54925	-1.1458
rs1669358	3	9.90178	-1.1534
rs11129510	3	10.2458	-1.1633
rs2136155	3	10.586	-1.2031
rs2035661	3	10.9835	-1.3159
rs12636703	3	11.3453	-1.1926
rs11713573	3	11.7157	-1.1511
rs9866810	3	12.109	-1.124
rs1038482	3	12.5819	-1.1029
rs795737	3	12.9229	-1.097
rs313689	3	13.3336	-1.0917
rs1687882	3	13.6877	-1.089
rs2307068	3	14.0399	-1.0875
rs2029665	3	14.3915	-1.0875
rs2322831	3	14.7455	-1.088
rs11130179	3	15.1335	-1.0895
rs9858342	3	15.4857	-1.091
rs459289	3	15.8768	-1.0935
rs343459	3	16.217	-1.1001
rs17803386	3	16.5832	-1.102
rs17043028	3	16.997	-1.1025
rs1435363	3	17.3626	-1.1248
rs2572671	3	17.7275	-1.1621
rs2323589	3	18.1606	-1.2284
rs1394156	3	18.5256	-1.3523
rs17498471	3	18.8765	-1.544
rs10510340	3	19.2327	-3.3056
rs342040	3	19.5782	-3.071
rs1499161	3	19.9399	-3.0786
rs4441639	3	20.2907	-3.3296
rs6443099	3	20.6587	-3.3382
rs712775	3	21.0199	-3.0049
rs1351938	3	21.385	-2.9385
rs329044	3	21.7774	-3.0289
rs17048056	3	22.1335	-3.3753
rs6780683	3	22.484	-3.2531
rs17753054	3	22.8304	-3.3952
rs17048919	3	23.1848	-3.2677
rs6443195	3	23.5548	-3.416
rs4686281	3	24.0196	-3.0364
rs4686294	3	24.4659	-3.0054
rs2268494	3	24.8269	-3.1198
rs7653030	3	25.1729	-3.4754
rs683894	3	25.5232	-3.4873
rs6443219	3	25.8712	-3.292
rs396323	3	26.2197	-3.2674
rs12631463	3	26.5631	-3.3923
rs2596936	3	26.9047	-0.0694
rs6809452	3	27.2505	0.0029
rs713024	3	27.6943	-0.2055
rs34914	3	28.0375	-0.8459
rs11920812	3	28.3794	-3.7454
rs1994260	3	28.7201	-3.7558
rs4082469	3	29.0841	-3.7901
rs11128547	3	29.4272	-3.8287
rs13075818	3	29.7677	-3.8752
rs385521	3	30.1082	-3.9071
rs1152003	3	30.4583	-3.9518
rs3732680	3	30.8044	-4.0049
rs11718794	3	31.1571	-4.0547
rs3852030	3	31.5672	-4.1256
rs4283554	3	31.9087	-4.1972
rs746112	3	32.2769	-4.2922
rs1488377	3	32.6677	-4.4132
rs990593	3	33.0137	-4.4132
rs6801669	3	33.3854	-4.41
rs10865732	3	33.7315	-4.4096
rs1826215	3	34.1126	-4.4279
rs545114	3	34.4552	-4.4463
rs9881202	3	34.8046	-4.4796
rs2278962	3	35.1766	-4.4803
rs2455853	3	35.5232	-4.4802
rs6442554	3	35.8703	-4.4802
rs1505609	3	36.2287	-4.4794
rs2076819	3	36.5737	-4.4792
rs17029179	3	36.9389	-4.4799
rs9827713	3	37.3287	-4.415
rs4072191	3	37.6692	-4.4757
rs10510480	3	38.0442	-4.4778
rs2102623	3	38.4114	-4.4773
rs6550850	3	38.7925	-4.4765
rs4613476	3	39.134	-4.4765
rs7433126	3	39.476	-4.4773
rs12485415	3	39.8416	-4.4788
rs4858383	3	40.1883	-4.4796
rs405571	3	40.5648	-4.4786
rs10510498	3	40.9197	-4.4782
rs6801593	3	41.2699	-4.4784
rs1500423	3	41.6193	-4.4783
rs9829660	3	41.9733	-4.4789
rs4858305	3	42.326	-4.4799
rs7647556	3	42.6904	-4.4799
rs13098512	3	43.05	-4.4794
rs9849994	3	43.3901	-4.4793
rs296160	3	43.7867	-4.4799
rs1385545	3	44.1591	-4.4787
rs7627380	3	44.5138	-4.4806
rs1463835	3	44.8575	-4.4823
rs6798780	3	45.2157	-4.4848
rs6550831	3	45.6181	-4.3619
rs958892	3	45.9621	-4.2823
rs9831450	3	46.3077	-4.2097
rs9881863	3	46.6498	-4.1507
rs6799487	3	46.9933	-4.1448
rs4858694	3	47.3472	-4.1282
rs2363595	3	47.6939	-4.1194
rs6550967	3	48.0452	-4.1141
rs9968204	3	48.5155	-4.1114
rs2036429	3	48.8565	-4.1099
rs11720372	3	49.1971	-4.1112
rs10510590	3	49.6176	-4.115
rs7629240	3	49.96	-4.1209
rs2371150	3	50.3525	-4.1307
rs1565697	3	50.7308	-4.1351
rs6800659	3	51.0736	-4.1337
rs13095628	3	51.4145	-4.1326
rs4494881	3	51.768	-4.1327
rs6791291	3	52.1128	-2.8287
rs606482	3	52.4781	-2.5252
rs2196556	3	52.8213	-2.3586
rs9873783	3	53.1726	-4.1344
rs9846261	3	53.5153	-4.1344
rs7623709	3	53.8558	-4.1313
rs6549962	3	54.213	-4.1306
rs17562528	3	54.5895	-4.1297
rs11129399	3	54.9417	-4.1294
rs9815023	3	55.2964	-4.1282
rs4955330	3	55.6398	-4.1298
rs839591	3	55.9816	-4.1315
rs9868699	3	56.3401	-4.1324
rs10222558	3	56.7353	-4.1348
rs4611855	3	57.0777	-4.1348
rs4955238	3	57.4735	-4.1338
rs2342366	3	57.8186	-4.1312
rs6550146	3	58.2957	-4.1303
rs13071058	3	58.6561	-4.1302
rs6781673	3	58.9989	-4.1327
rs9311026	3	59.37	-4.133
rs4072315	3	59.7144	-4.1336
rs7625563	3	60.059	-4.1327
rs7620914	3	60.3992	-4.1336
rs1523040	3	60.7412	-4.1329
rs3996	3	61.0886	-4.1322
rs17034888	3	61.4601	-4.1312
rs4678878	3	61.8651	-4.1321
rs7625222	3	62.2061	-4.1337
rs6769189	3	62.5617	-4.1317
rs7618925	3	62.9043	-4.1325
rs17118	3	63.2461	-4.1324
rs6781731	3	63.5911	-4.1283
rs4496420	3	63.9688	-4.1253
rs2280630	3	64.3115	-4.124
rs472931	3	64.6586	-4.1241
rs11720413	3	65.0041	-4.1254
rs4626072	3	65.3592	-4.1295
rs17053189	3	65.6995	-4.1335
rs9880350	3	66.0482	-4.1335
rs4973901	3	66.3927	-4.1327
rs418736	3	66.7492	-3.5481
rs2240861	3	67.1161	-3.3013
rs6766134	3	67.4796	-3.1475
rs6441786	3	67.8543	-3.036
rs4682910	3	68.1959	-3.0314
rs870950	3	68.9191	-3.0306
rs267257	3	69.2607	-3.0364
rs7371987	3	69.6175	-3.0343
rs2305634	3	69.9779	-3.034
rs3772399	3	70.3877	-3.0339
rs3774739	3	70.7343	-3.035
rs735768	3	71.1135	-3.0329
rs1561337	3	71.4624	-3.032
rs17304995	3	71.8102	-3.0321
rs551551	3	72.1583	-3.036
rs2276841	3	72.5049	-3.036
rs9861287	3	72.8489	-2.8268
rs11715179	3	73.193	-2.6911
rs7645545	3	73.559	-2.5843
rs13074914	3	73.903	-3.2057
rs483200	3	74.283	-3.8173
rs6445707	3	74.625	-4.1374
rs6782759	3	75.0299	-4.1381
rs13060688	3	75.412	-4.1451
rs461447	3	75.7526	-4.1442
rs9846018	3	76.1164	-4.1383
rs12636171	3	76.5105	-4.1375
rs7617962	3	76.8932	-4.1428
rs7625720	3	77.2828	-4.1431
rs17235778	3	77.6582	-4.1376
rs6445852	3	78.0561	-4.1318
rs7642234	3	78.488	-4.1291
rs865726	3	78.8296	-4.1241
rs1491631	3	79.2075	-4.1231
rs17060235	3	79.5521	-4.1241
rs17060756	3	79.9032	-4.1181
rs17358517	3	80.254	-4.1133
rs639244	3	80.6093	-4.1136
rs17254765	3	80.9498	-4.1213
rs12638226	3	81.2913	-4.134
rs732380	3	81.6465	-4.1449
rs10490773	3	81.9916	-4.1826
rs6805412	3	82.3406	-4.2253
rs1716718	3	82.7507	-4.2835
rs17063990	3	83.1343	-4.2837
rs9821525	3	83.5713	-4.2834
rs7652939	3	83.9326	-4.2835
rs11710250	3	84.2778	-4.2836
rs7635893	3	84.6193	-4.2834
rs2037816	3	84.9626	-4.2835
rs1512015	3	85.3195	-4.019
rs475747	3	85.6786	-3.8549
rs9828340	3	86.0237	-3.7403
rs7625150	3	86.4478	-3.6313
rs2005116	3	86.7889	-3.5593
rs17069202	3	87.1769	-3.4897
rs3774714	3	87.6016	-3.4244
rs2306381	3	87.9484	-3.3776
rs17070644	3	88.293	-3.3356
rs4405909	3	88.6515	-3.3358
rs17669365	3	88.9955	-3.3362
rs1517920	3	89.4126	-3.337
rs11717899	3	89.8882	-3.3381
rs2371948	3	90.2565	-3.3381
rs1392062	3	90.5978	-3.338
rs1680402	3	91.318	-3.3379
rs11706832	3	91.7131	-3.3377
rs1379195	3	92.0862	-3.3375
rs13086066	3	92.4448	-3.3376
rs1490258	3	92.7874	-3.3378
rs17140734	3	93.128	-3.3372
rs5014131	3	93.4891	-3.3365
rs4447768	3	93.8313	-3.3359
rs4241392	3	94.1784	-3.3352
rs7371996	3	94.6011	-3.6332
rs4974286	3	94.9574	-4.4093
rs7614343	3	95.3036	-4.4044
rs2597312	3	95.652	-4.4048
rs4677010	3	95.9965	-4.4051
rs1864896	3	96.3555	-4.4054
rs704298	3	96.7127	-4.4064
rs17665418	3	97.062	-4.4063
rs17009073	3	97.426	-4.4183
rs1876136	3	97.7664	-4.4262
rs6771316	3	98.231	-4.4362
rs7644006	3	98.5814	-4.443
rs11715226	3	98.9784	-4.4474
rs17009699	3	99.3305	-4.4514
rs17010000	3	99.7296	-4.4566
rs3821561	3	100.186	-4.4605
rs6776264	3	100.56	-4.4645
rs17010575	3	100.927	-4.4624
rs7612030	3	101.268	-4.4611
rs3213822	3	101.617	-4.4607
rs6765156	3	101.982	-4.4614
rs291484	3	102.33	-4.463
rs17011927	3	102.708	-4.4621
rs17012611	3	103.051	-4.4605
rs4677483	3	103.393	-4.4594
rs11128490	3	103.77	-4.4595
rs17014219	3	104.113	-4.4597
rs2608160	3	104.454	-4.4609
rs4521284	3	104.804	-4.4632
rs9309766	3	105.164	-4.471
rs775733	3	105.526	-4.4786
rs1437528	3	105.933	-4.4787
rs17015805	3	106.298	-4.4787
rs4680987	3	106.663	-4.4786
rs1457659	3	107.017	-4.4785
rs12629494	3	107.363	-4.4776
rs7649028	3	107.709	-4.4775
rs17019418	3	108.052	-4.4747
rs4374540	3	108.395	-4.4671
rs3901898	3	108.735	-4.4515
rs9850360	3	109.077	-4.4373
rs7653582	3	109.488	-4.3958
rs9809737	3	109.831	-4.3704
rs9289536	3	110.333	-4.3282
rs998291	3	110.674	-4.105
rs2316685	3	111.017	-4.0673
rs7634836	3	111.364	-4.0864
rs13069311	3	111.708	-4.0864
rs1520649	3	112.058	-4.0856
rs906380	3	112.399	-4.085
rs17411983	3	112.744	-4.0849
rs17352589	3	113.088	-4.085
rs4289324	3	113.437	-4.0853
rs2002201	3	113.778	-4.0862
rs995470	3	114.119	-4.0864
rs2713694	3	114.47	-4.0861
rs1503079	3	114.819	-4.0861
rs894934	3	115.183	-4.0866
rs6787962	3	115.533	-4.0845
rs11926755	3	115.927	-4.0829
rs7617430	3	116.274	-4.0822
rs1709915	3	116.618	-4.0821
rs7651311	3	116.987	-4.0819
rs2042686	3	117.334	-4.082
rs9868359	3	117.682	-4.0822
rs7630231	3	118.05	-4.083
rs4410447	3	118.451	-4.0845
rs2290059	3	118.805	-4.0865
rs769548	3	119.145	-4.0863
rs11708432	3	119.487	-4.4051
rs7620372	3	119.843	-4.4055
rs3749309	3	120.205	-4.4047
rs1032239	3	120.551	-4.4026
rs735	3	120.903	-4.4016
rs2566970	3	121.299	-4.4023
rs2630351	3	121.687	-4.4
rs12487346	3	122.047	-4.3989
rs10804515	3	122.464	-4.399
rs1499950	3	122.818	-4.4014
rs2918217	3	123.2	-4.4246
rs6438299	3	123.542	-4.4431
rs6787168	3	123.895	-4.46
rs9865319	3	124.237	-4.4641
rs9289068	3	124.577	-4.4682
rs1513161	3	124.943	-4.4151
rs4602427	3	125.316	-4.3854
rs1392265	3	125.676	-4.4355
rs524438	3	126.027	-4.4732
rs697378	3	126.378	-4.4726
rs17281793	3	126.719	-4.4707
rs13324223	3	127.101	-4.4698
rs9873644	3	127.443	-4.47
rs9816720	3	127.787	-4.4704
rs2173961	3	128.17	-4.4719
rs6769837	3	128.523	-4.4717
rs6774933	3	128.908	-4.471
rs11707039	3	129.249	-4.4709
rs6438778	3	129.594	-4.4717
rs9840967	3	129.951	-4.4722
rs13084135	3	130.309	-4.4726
rs16834826	3	130.654	-4.4713
rs522554	3	131.004	-4.4711
rs9878092	3	131.362	-4.4719
rs2981547	3	131.727	-4.4709
rs570253	3	132.091	-4.471
rs1817183	3	132.433	-4.472
rs2947707	3	132.884	-4.4718
rs9821733	3	133.233	-4.4726
rs951739	3	133.596	-4.4725
rs16837988	3	133.941	-4.4728
rs6800019	3	134.296	-4.4718
rs13089830	3	134.956	-4.4715
rs17203666	3	135.299	-4.4726
rs9873786	3	135.679	-4.4723
rs2811489	3	136.021	-4.4719
rs2062129	3	136.399	-4.4725
rs6789079	3	136.751	-4.4728
rs809213	3	137.098	-4.4728
rs7649424	3	137.439	-4.4715
rs11713445	3	137.789	-4.4704
rs7639697	3	138.138	-4.4704
rs1393556	3	138.494	-4.4715
rs1320898	3	138.836	-4.473
rs2310230	3	139.181	-4.4711
rs12636390	3	139.56	-4.4703
rs9855493	3	139.901	-4.4703
rs4854579	3	140.341	-4.4713
rs938238	3	140.759	-4.4726
rs6806169	3	141.116	-4.4723
rs9828692	3	141.46	-4.473
rs6439421	3	141.803	-4.4686
rs1534166	3	142.153	-4.4668
rs10804625	3	142.521	-4.4679
rs6806417	3	142.9	-4.4674
rs6802089	3	143.246	-4.4667
rs6762543	3	143.602	-4.4667
rs6439578	3	143.979	-4.4675
rs12486553	3	144.322	-4.4685
rs419075	3	144.663	-4.469
rs9809852	3	145.166	-4.4672
rs2289345	3	145.511	-4.4673
rs10935360	3	145.857	-4.4686
rs993483	3	146.2	-4.4709
rs6790201	3	146.546	-4.3733
rs7632817	3	146.969	-4.0982
rs4683602	3	147.311	-3.5731
rs9833121	3	147.788	-3.9566
rs2068229	3	148.156	-4.402
rs6805279	3	148.499	-4.405
rs7630115	3	148.85	-4.4147
rs953239	3	149.2	-4.4242
rs11711259	3	149.565	-4.4359
rs9289656	3	149.906	-4.4452
rs905142	3	150.254	-4.4538
rs9831286	3	150.625	-4.4581
rs17602500	3	151.059	-4.4643
rs920967	3	151.4	-4.4651
rs12494918	3	151.767	-4.4672
rs4073319	3	152.111	-4.4696
rs2687861	3	152.477	-4.4703
rs1513420	3	152.818	-4.4714
rs342940	3	153.164	-4.4728
rs924761	3	153.512	-4.4732
rs1874921	3	153.875	-4.3315
rs7634329	3	154.259	-4.223
rs7645488	3	154.616	-4.1446
rs6763183	3	155.032	-4.1356
rs10935705	3	155.5	-4.0045
rs2131127	3	155.885	-3.814
rs4125858	3	156.227	-3.6435
rs1463447	3	156.617	-3.4682
rs7649371	3	157.001	-3.3167
rs1602827	3	157.537	-3.1356
rs10935774	3	157.901	-3.029
rs1486788	3	158.242	-3.0278
rs4586836	3	158.629	-3.0261
rs6780355	3	158.979	-3.0206
rs13322091	3	159.332	-3.0114
rs9883677	3	159.683	-3.0197
rs9863821	3	160.1	-3.0239
rs16846730	3	160.459	-3.0254
rs325794	3	160.804	-3.0266
rs6771162	3	161.183	-3.0276
rs6440827	3	161.534	-3.0277
rs1474300	3	161.883	-3.0277
rs13061256	3	162.235	-3.0276
rs11718039	3	162.618	-3.028
rs13081372	3	162.971	-3.0282
rs3796270	3	163.317	-3.0284
rs10513483	3	163.658	-3.0284
rs3755632	3	164.071	-3.0284
rs9844054	3	164.412	-3.0282
rs2002771	3	164.756	-3.0281
rs340295	3	165.097	-3.0282
rs7619259	3	165.453	-3.0282
rs13100094	3	165.794	-3.0282
rs7622187	3	166.138	-3.0282
rs10513560	3	166.481	-3.0283
rs2405746	3	166.835	-3.0284
rs3923089	3	167.178	-3.0286
rs9820254	3	167.52	-3.0287
rs651026	3	167.865	-3.0289
rs526844	3	168.206	-3.0292
rs6774632	3	168.572	-3.0297
rs1492023	3	168.938	-3.0302
rs7624884	3	169.373	-3.0316
rs6797703	3	169.724	-3.0308
rs2421468	3	170.072	-3.03
rs16853191	3	170.415	-3.0294
rs6772796	3	170.759	-3.029
rs16854658	3	171.102	-3.0288
rs10513682	3	171.45	-3.0287
rs479645	3	171.791	-3.0287
rs10936665	3	172.187	-3.0287
rs2292006	3	172.547	-3.0286
rs9846083	3	172.903	-3.0288
rs360459	3	173.291	-3.0289
rs4446237	3	173.656	-3.0289
rs6777271	3	174.019	-3.0289
rs2219263	3	174.369	-3.0288
rs7643363	3	174.868	-3.0286
rs9838734	3	175.219	-3.0287
rs1829867	3	175.583	-3.0287
rs9881097	3	175.954	-3.0288
rs4894422	3	176.313	-3.0289
rs1522354	3	176.689	-3.0292
rs10513705	3	177.14	-3.0299
rs7612192	3	177.506	-3.0306
rs9840905	3	177.858	-3.032
rs9828860	3	178.231	-3.0319
rs9290489	3	178.58	-3.0319
rs12636180	3	178.929	-3.0319
rs12632844	3	179.326	-3.032
rs7609924	3	179.796	-3.032
rs7640404	3	180.163	-3.032
rs11914379	3	180.511	-3.0319
rs10513733	3	180.882	-3.0319
rs9871961	3	181.227	-3.0319
rs9842255	3	181.605	-3.032
rs978420	3	181.947	-3.032
rs1027179	3	182.331	-3.032
rs6768711	3	182.726	-3.0319
rs6773879	3	183.068	-3.0314
rs11715627	3	183.409	-3.0309
rs16828811	3	183.751	-3.0358
rs7372467	3	184.093	-3.0366
rs10936997	3	184.447	-3.0316
rs12638061	3	184.851	-3.0317
rs34626513	3	185.202	-3.0318
rs1011927	3	185.567	-3.0319
rs1871355	3	185.913	-3.0319
rs10513782	3	186.254	-3.0103
rs17289855	3	186.625	-2.988
rs9862173	3	187.05	-2.9638
rs9870317	3	187.414	-2.9639
rs7641401	3	187.758	-2.9639
rs614566	3	188.136	-2.9638
rs17804191	3	188.519	-2.9639
rs6799770	3	188.859	-2.9639
rs6777400	3	189.231	-2.9638
rs1533682	3	189.576	-2.9638
rs7371826	3	189.924	-2.9638
rs9840462	3	190.264	-2.9638
rs7634246	3	190.608	-2.9638
rs9829962	3	190.948	-2.9639
rs6797705	3	191.315	-2.9639
rs11917863	3	191.695	-2.9639
rs6771152	3	192.176	-2.964
rs1516728	3	192.538	-2.964
rs17295554	3	192.991	-2.964
rs2193587	3	193.391	-2.9639
rs4686765	3	193.835	-2.9638
rs9872857	3	194.277	-2.964
rs3846211	3	194.663	-2.9641
rs1042464	3	195.019	-2.9642
rs266733	3	195.41	-2.9641
rs11712615	3	195.878	-2.9641
rs13322149	3	196.219	-2.9641
rs9821439	3	196.606	-2.964
rs270144	3	196.963	-2.964
rs698092	3	197.318	-2.9639
rs7640895	3	197.741	-2.9641
rs6765587	3	198.088	-2.9641
rs974671	3	198.447	-2.9641
rs16862782	3	198.935	-2.964
rs17808326	3	199.288	-2.9638
rs4686934	3	199.645	-2.9639
rs12490232	3	200.072	-2.9639
rs2114239	3	200.622	-2.9638
rs1152842	3	201.562	-3.4582
SNP_A-1920648	3	201.959	-4.4393
rs9868347	3	202.322	-4.4366
rs2378462	3	202.695	-4.4355
rs12696590	3	203.073	-4.4355
rs12630584	3	203.446	-4.4362
rs710551	3	203.794	-4.4388
rs2675430	3	204.139	-4.4389
rs4687141	3	204.486	-4.4391
rs3773950	3	204.834	-4.4385
rs6762707	3	205.188	-4.4394
rs6766389	3	205.536	-4.4388
rs1501603	3	205.903	-4.4392
rs13082574	3	206.247	-4.4393
rs10804929	3	206.619	-4.4393
rs2117545	3	206.984	-4.4381
rs1112055	3	207.329	-4.4386
[truncated: 7,352 more rows]
